# Supplementary material for: Ion Mobility QTOF-MS Untargeted Lipidomics of Human Serum Reveals a Metabolic Fingerprint for GNE Myopathy
Source: Molecules. 2024 Nov 4;29(21):5211. doi: 10.3390/molecules29215211 (PMC11547195; doi:10.3390/molecules29215211)
Supplement: Supplementary file 1 [file molecules-29-05211-s001.zip]

Archive with 2 entries (2 files):
- Supplementary material of.pdf
- Supporting data GNE.xlsx
