# Supplementary material for: Ion Mobility QTOF-MS Untargeted Lipidomics of Human Serum Reveals a Metabolic Fingerprint for GNE Myopathy
Source: Molecules. 2024 Nov 4;29(21):5211. doi: 10.3390/molecules29215211 (PMC11547195; doi:10.3390/molecules29215211)
Supplement: Supplementary file 1 [file molecules-29-05211-s001.zip › Supporting data GNE.xlsx]

## Sheet: Positive scan
Table S2A. Raw data of lipid acquired in positive ion mode reporting ion intensity, m/z ratio and retention time.
ID	Class	Visit	Acar 16:0	Acar 18:1	Acar 18:0	LPC 15:0	LPC 16:0	LPC 17:0	LPC 18:3	LPC 18:2	LPC 18:1	LPC 18:0	LPC 20:4	LPC 20:0	SM 32:2	SM 32:2	PC 16:0_16:1	PC 16:1_18:2	PC 16:0_18:2	SM 38:1	PC 16:0_18:0	PC 35:1	PC 35:0	PC 18:1_18:2	SM 40:1	PC 18:3_20:0	SM 42:2	TG 14:0_16:1_18:2	TG 14:0_16:1_18:1	TG 14:0_16:1_18:0	SM 43:1	PC 20:2_20:4
RT			0.821	0.986	1.139	1.024	1.121	1.164	0.894	0.983	1.214	1.254	1.182	1.611	3.24	4.482	3.316	2.175	3.53	5.955	3.671	2.644	3.986	2.691	6.018	4.633	7.414	12.609	13.536	14.086	7.831	3.569
Mass			399.334	425.352	427.366	481.317	495.333	509.386	517.316	519.332	521.348	523.364	543.333	551.394	672.523	672.523	731.546	755.549	757.563	758.548	761.59	773.596	775.598	783.575	786.659	811.609	814.693	817.716	819.732	821.748	828.706	833.591
m/z			400.342	426.359	428.373	482.325	496.341	510.394	518.323	520.34	522.355	524.372	544.34	552.402	673.53	673.53	732.554	756.556	758.571	759.555	762.597	774.603	776.606	784.582	787.667	812.616	815.7	818.723	820.739	822.755	829.714	834.598
HIM 003 S1	HIM	S1	3.09253e-05	3.63637e-05	280.271	41.941	1.55761e-07	80.8883	60.0675	4.17276e-05	1.11243e-05	137.13	6.33549e-05	9.74705e-05	121.757	446.576	159.201	6.84372e-05	218.958	8.65415e-05	3.85333e-05	93.3684	5.97689e-06	7.56677e-05	1.8209e-05	203.278	106.166	66.2113	50.7117	107.105	113.438	5.27396e-05
HIM 006 S1	HIM	S1	3.09253e-05	3.63637e-05	0.000105933	370.385	1.55761e-07	76.5281	94.6056	4.17276e-05	1.11243e-05	66.4913	6.33549e-05	89.5237	89.8138	4.82307e-05	131.663	6.84372e-05	139.424	8.65415e-05	3.85333e-05	68.0542	5.97689e-06	7.56677e-05	21.3076	112.558	66.0274	28.6961	21.3386	45.4636	91.1268	373.739
HIM 007 S1	HIM	S1	30.0722	3.63637e-05	0.000105933	1.99857e-05	1.55761e-07	27.7646	50.6266	4.17276e-05	1.11243e-05	0.716102	6.33549e-05	52.7496	25.5011	4.82307e-05	4.67626	6.84372e-05	0.0455674	8.65415e-05	3.85333e-05	3.82891e-05	5.97689e-06	7.56677e-05	1.8209e-05	1.77584e-06	1.75932	2.91981	0.593657	4.93827e-07	45.8169	39.3802
HIM 008 S1	HIM	S1	233.204	134.109	267.008	1.99857e-05	218.059	98.3314	105.216	4.17276e-05	1.11243e-05	155.701	72.5063	155.037	191.02	145.239	392.712	6.84372e-05	208.446	8.65415e-05	3.85333e-05	98.7989	5.97689e-06	7.56677e-05	36.1183	285.337	197.869	192.284	208.159	205.607	117.088	5.27396e-05
HIM 009 S1	HIM	S1	68.812	3.63637e-05	0.000105933	39.3194	1.55761e-07	4.40496e-05	156.924	4.17276e-05	1.11243e-05	5.67102e-07	6.33549e-05	110.595	113.078	125.736	38.2953	68.6996	66.8317	84.8771	3.85333e-05	3.82891e-05	2283.69	7.56677e-05	252.193	1.77584e-06	20.6181	134.393	260.64	309.653	52.0326	58.1277
HIM 010 S1	HIM	S1	3.09253e-05	30.0304	0.000105933	48.7808	1.55761e-07	30.4757	119.007	4.17276e-05	1.11243e-05	5.67102e-07	6.33549e-05	9.74705e-05	45.7524	4.82307e-05	16.4613	180.233	10.4401	8.65415e-05	274.011	3.82891e-05	5.97689e-06	7.56677e-05	43.8652	1.77584e-06	3.33682e-06	7.0034	3.15511	17.2562	52.563	101.632
HIM 013 S1	HIM	S1	52.5239	3.63637e-05	0.000105933	29.4244	1.55761e-07	56.8283	131.935	4.17276e-05	379.963	5.67102e-07	6.33549e-05	63.4779	93.6313	4.82307e-05	70.0614	6.84372e-05	122.711	90.247	404.897	3.82891e-05	5.97689e-06	7.56677e-05	476.31	91.3668	45.4135	41.4314	20.0905	35.5022	67.2381	309.745
HIM 014 S1	HIM	S1	3.09253e-05	3.63637e-05	0.000105933	61.8442	1.55761e-07	96.2428	86.0229	4.17276e-05	375.684	5.67102e-07	6.33549e-05	9.74705e-05	125.011	4.82307e-05	63.1234	37.8375	99.8713	89.1101	3.85333e-05	3.82891e-05	5.97689e-06	7.56677e-05	448.837	80.3847	38.2004	133.445	103.35	191.607	70.9248	213.1
HIM 015 S1	HIM	S1	3.09253e-05	3.63637e-05	296.095	98.392	1.55761e-07	72.8453	129.224	4.17276e-05	1.11243e-05	5.67102e-07	261.609	88.7064	62.0989	96.4192	4.88991	199.486	2.88526	8.65415e-05	3.85333e-05	3.82891e-05	5.97689e-06	7.56677e-05	15.5506	1.77584e-06	1.8869	49.0742	48.8652	110.62	34.6152	66.4201
HIM 016 S1	HIM	S1	3.09253e-05	3.63637e-05	0.000105933	45.5049	1.55761e-07	111.312	129.526	4.17276e-05	283.067	5.67102e-07	549.459	69.984	39.4532	130.454	6.13972	363.843	56.5377	8.65415e-05	3.85333e-05	3.82891e-05	5.97689e-06	7.56677e-05	196.827	1.77584e-06	20.2089	88.2101	74.8941	97.7393	49.7564	66.663
HIM 017 S1	HIM	S1	469.949	173.309	400.977	73.4875	240.218	197.153	145.97	4.17276e-05	1.11243e-05	145.029	591.92	186.788	298.145	93.7545	3.53233e-06	369.065	264.191	8.65415e-05	3.85333e-05	193.512	39.6346	7.56677e-05	129.797	348.752	378.981	29.5783	1.12613e-06	67.7357	224.231	370.822
HIM 018 S1	HIM	S1	3.09253e-05	3.63637e-05	0.000105933	95.7513	1.55761e-07	69.636	87.2083	4.17276e-05	312.561	84.705	191.049	97.053	126.07	72.6987	154.335	6.84372e-05	130.455	72.5419	3.85333e-05	45.5641	13.7074	7.56677e-05	1.8209e-05	163.525	111.085	112.202	122.244	191.275	134.859	229.346
HIM 019 S1	HIM	S1	3.09253e-05	3.63637e-05	0.000105933	57.4134	1.55761e-07	172.403	192.183	4.17276e-05	1.11243e-05	5.67102e-07	777.827	83.5756	160.845	134.783	15.607	529.69	13.9206	66.3993	3.85333e-05	3.82891e-05	2284.36	7.56677e-05	47.3914	1.77584e-06	2.77327	72.4354	12.4323	89.1727	33.705	73.213
HIM 020 S1	HIM	S1	77.3887	48.1515	84.4304	36.7064	1.55761e-07	39.1101	121.472	4.17276e-05	673.233	5.67102e-07	6.33549e-05	52.1694	55.4225	89.6689	65.5006	215.001	82.8304	8.65415e-05	271.47	3.82891e-05	2325.85	7.56677e-05	324.864	1.77584e-06	37.0066	6.5354e-06	208.821	354.415	59.1214	5.27396e-05
HIM 021 S1	HIM	S1	260.375	167.807	361.973	65.6821	1.55761e-07	89.8029	0.000109361	4.17276e-05	1.11243e-05	131.582	425.863	171.248	101.863	124.194	392.25	96.3436	203.314	8.65415e-05	3.85333e-05	105.601	24.9237	7.56677e-05	37.5408	256.305	168.138	61.2184	65.3652	77.1378	103.372	5.27396e-05
HIM 023 S1	HIM	S1	44.0798	3.63637e-05	0.000105933	149.784	1.55761e-07	42.1675	74.5341	4.17276e-05	1.11243e-05	5.67102e-07	694.95	9.74705e-05	58.5897	4.82307e-05	158.197	6.84372e-05	79.6277	8.65415e-05	3.85333e-05	3.82891e-05	5.97689e-06	7.56677e-05	457.379	1.77584e-06	51.071	38.4925	42.038	139.637	49.6244	206.758
HIM 024 S1	HIM	S1	3.09253e-05	3.63637e-05	0.000105933	33.7603	1.55761e-07	76.6502	79.331	4.17276e-05	1.11243e-05	157.265	6.33549e-05	177.7	232.251	457.034	259.596	6.84372e-05	227.32	87.1805	3.85333e-05	121.582	5.97689e-06	7.56677e-05	65.4551	365.483	185.03	134.038	111.397	120.868	136.066	5.27396e-05
HIM 025 S1	HIM	S1	77.7975	3.63637e-05	0.000105933	79.9277	1.55761e-07	105.09	118.947	740.019	1.11243e-05	5.67102e-07	6.33549e-05	63.5075	41.6739	79.2968	38.7553	6.84372e-05	45.1608	102.822	3.85333e-05	3.82891e-05	5.97689e-06	7.56677e-05	137.166	1.77584e-06	14.7089	6.5354e-06	4.75027	46.8627	65.2679	412.235
HIM 301 S11	HIM	S11	203.809	636.942	0.000105933	39.9045	358.509	243.504	78.455	217.623	1.11243e-05	379.465	82.8643	326.626	421.414	107.574	567.89	6.84372e-05	217.841	8.65415e-05	3.85333e-05	250.863	5.97689e-06	7.56677e-05	456.917	776.75	360.386	376.578	704.774	257.761	252.271	5.27396e-05
HIM 301 S12	HIM	S12	383.985	747.871	0.000105933	26.7265	473.655	171.979	45.0327	72.1669	1.11243e-05	351.681	399.107	247.223	153.438	4.82307e-05	8.26262	6.84372e-05	126.084	8.65415e-05	3.85333e-05	49.0649	5.97689e-06	196.41	1.8209e-05	1.77584e-06	55.2466	9.38835	36.1295	14.3463	54.9619	161.823
HIM 302 S11	HIM	S11	188.751	3.63637e-05	280.363	67.4185	209.904	106.503	88.2728	4.17276e-05	1.11243e-05	150.326	186.951	142.506	151.432	403.557	302.352	6.84372e-05	260.608	8.65415e-05	3.85333e-05	132.178	39.2211	7.56677e-05	123.029	1.77584e-06	154.192	349.629	381.304	556.985	154.004	448.334
HIM 302 S12	HIM	S12	3.09253e-05	149.646	326.919	13.5479	232.99	85.4695	69.5176	579.741	1.11243e-05	167.067	6.33549e-05	145.615	149.924	409.093	458.177	6.84372e-05	251.776	8.65415e-05	3.85333e-05	124.281	5.97689e-06	7.56677e-05	153.993	354.036	4.28378	118.315	244.195	412.606	163.647	337.683
HIM 302 S14	HIM	S14	3.09253e-05	3.63637e-05	0.000105933	192.584	1.55761e-07	90.0393	117.158	4.17276e-05	1.11243e-05	5.67102e-07	6.33549e-05	9.74705e-05	34.9124	4.82307e-05	22.4745	6.84372e-05	28.4194	8.65415e-05	3.85333e-05	3.82891e-05	5.97689e-06	7.56677e-05	80.7368	1.77584e-06	8.83049	91.285	78.3163	193.672	39.5223	74.9625
HIM 303 S12	HIM	S12	3.09253e-05	3.63637e-05	0.000105933	155.1	1.55761e-07	32.4248	0.000109361	4.17276e-05	1.11243e-05	5.67102e-07	6.33549e-05	85.2197	23.5508	4.82307e-05	6.25711	6.84372e-05	0.0360995	8.65415e-05	3.85333e-05	3.82891e-05	5.97689e-06	7.56677e-05	14.5367	1.77584e-06	3.33682e-06	6.5354e-06	1.03606	4.93827e-07	42.9304	5.27396e-05
HIM 303 S13	HIM	S13	144.491	3.63637e-05	330.734	55.2118	1.55761e-07	75.2373	181.407	4.17276e-05	1.11243e-05	100.25	708.563	164.546	80.6518	143.468	92.4954	6.84372e-05	149.765	8.65415e-05	3.85333e-05	3.82891e-05	163.575	7.56677e-05	1096.51	1.77584e-06	78.8879	128.734	96.5036	146.708	75.9807	359.594
HIM 304 S11	HIM	S11	325.555	463.491	271.025	32.439	544.09	323.266	0.000109361	4.17276e-05	1.11243e-05	0.530631	163.335	398.051	696.847	142.731	3.53233e-06	6.84372e-05	302.481	8.65415e-05	3.85333e-05	395.521	5.97689e-06	7.56677e-05	436.748	1.77584e-06	647.463	430.303	814.323	553.897	548.713	5.27396e-05
HIM 304 S12	HIM	S12	3.09253e-05	3.63637e-05	278.148	49.1963	1.55761e-07	82.9745	79.4928	4.17276e-05	68.7187	74.1302	219.969	107.004	140.341	73.315	291.39	108.783	192.246	8.65415e-05	3.85333e-05	3.82891e-05	5.97689e-06	7.56677e-05	1.8209e-05	190.573	114.607	36.23	36.2529	60.1893	118.469	455.332
HIM 304 S13	HIM	S13	98.7227	3.63637e-05	462.14	40.1963	1.55761e-07	74.5637	118.72	4.17276e-05	625.645	92.0111	142.716	91.6159	243.66	78.0769	364.559	6.84372e-05	223.476	8.65415e-05	3.85333e-05	108.13	5.97689e-06	7.56677e-05	1.8209e-05	261.018	140.093	62.4494	49.3336	97.5635	177.186	5.27396e-05
HIM 304 S14	HIM	S14	38.579	3.63637e-05	75.1682	46.7498	1.55761e-07	85.6091	114.846	4.17276e-05	557.394	5.67102e-07	6.33549e-05	65.056	81.9573	4.82307e-05	102.982	6.84372e-05	98.4435	8.65415e-05	3.85333e-05	3.82891e-05	5.97689e-06	7.56677e-05	363.472	1.77584e-06	38.2964	21.7472	19.4739	48.1895	58.8017	5.27396e-05
HIM 305 S12	HIM	S12	39.0781	3.63637e-05	0.000105933	175.409	1.55761e-07	75.1397	89.2668	4.17276e-05	1.11243e-05	5.67102e-07	6.33549e-05	9.74705e-05	67.5978	4.82307e-05	66.0527	42.1012	75.7798	8.65415e-05	3.85333e-05	3.82891e-05	5.97689e-06	7.56677e-05	227.213	1.77584e-06	21.3997	23.9513	16.8781	44.4585	42.1429	54.7142
HIM 306 S11	HIM	S11	3.09253e-05	80.9239	0.000105933	35.6816	1.55761e-07	91.5419	70.2129	621.392	1.11243e-05	80.0915	6.33549e-05	78.6042	146.837	4.82307e-05	145.757	6.84372e-05	190.651	99.2424	3.85333e-05	3.82891e-05	5.97689e-06	7.56677e-05	1.8209e-05	211.703	121.387	330.758	386.707	373.539	103.572	5.27396e-05
HIM 306 S12	HIM	S12	88.1456	3.63637e-05	0.000105933	37.1602	1.55761e-07	91.8214	128.408	4.17276e-05	954.928	77.838	497.804	122.612	131.034	115.151	12.1075	35.864	179.527	8.65415e-05	3.85333e-05	3.82891e-05	2188.71	7.56677e-05	23.676	137.325	73.0863	508.984	465.111	393.056	80.7537	5.27396e-05
HIM 307 S11	HIM	S11	3.09253e-05	230.879	184.245	105.333	607.321	4.40496e-05	0.000109361	52.0462	1.11243e-05	536.386	70.304	242.032	99.7179	38.2704	31.1143	6.84372e-05	29.7349	8.65415e-05	3.85333e-05	3.82891e-05	5.97689e-06	7.56677e-05	331.12	1.77584e-06	38.1184	4.69116	1.12613e-06	6.352	63.7752	76.1443
HIM 307 S12	HIM	S12	190.607	360.047	258.639	33.4494	626.037	4.40496e-05	69.2462	49.2037	70.0275	588.956	6.33549e-05	315.426	154.84	4.82307e-05	39.7928	56.9815	88.5648	8.65415e-05	3.85333e-05	57.7735	143.664	7.56677e-05	478.201	10.4263	54.0108	9.12098	24.2823	9.29479	64.0608	5.27396e-05
HIM 309 S1	HIM	S1	103.487	104.638	0.000105933	37.5399	1.55761e-07	57.2637	152.599	4.17276e-05	893.241	5.67102e-07	668.076	143.922	71.7492	156.484	3.53233e-06	6.84372e-05	162.473	75.3935	226.581	3.82891e-05	5.97689e-06	7.56677e-05	33.4141	129.434	85.3213	171.846	168.888	202.039	131.315	5.27396e-05
HIM 309 S10	HIM	S10	493.085	175.789	303.557	37.5194	367.941	217.512	80.6238	555.402	1.11243e-05	339.681	355.694	227.452	576.917	339.258	3.53233e-06	6.84372e-05	266.183	8.65415e-05	851.977	246.854	5.97689e-06	7.56677e-05	187.497	1.77584e-06	373.136	175.722	300.906	185.148	411.73	477.571
HIM 310 S10	HIM	S10	159.427	140.782	0.000105933	39.8715	49.8547	132.202	0.000109361	4.17276e-05	23.0576	5.67102e-07	6.33549e-05	88.1933	98.4237	4.82307e-05	130.733	6.84372e-05	172.015	8.65415e-05	3.85333e-05	3.82891e-05	5.97689e-06	7.56677e-05	24.6487	166.273	107.004	96.3034	49.4335	116.695	84.8522	5.27396e-05
HIM 311 S11	HIM	S11	411.882	3.63637e-05	0.000105933	162.151	448.218	224.798	89.6171	442.448	1.11243e-05	495.275	69.9605	415.746	374.144	310.627	3.53233e-06	40.7565	264.145	8.65415e-05	38.9461	226.881	5.97689e-06	7.56677e-05	129.873	1.77584e-06	295.617	438.454	668.258	590.397	240.756	5.27396e-05
HIM 311 S14	HIM	S14	210.418	36.9469	269.479	66.3991	1.55761e-07	80.2541	371.515	4.17276e-05	1.11243e-05	144.24	370.859	158.084	141.702	75.5296	3.53233e-06	6.84372e-05	196.546	8.65415e-05	3.85333e-05	3.82891e-05	5.97689e-06	7.56677e-05	44.6942	366.594	150.289	531.736	682.25	506.824	181.734	5.27396e-05
HIM 312 S12	HIM	S12	277.277	3.63637e-05	0.000105933	1.99857e-05	372.222	63.6616	71.1382	4.17276e-05	1.11243e-05	164.783	6.33549e-05	109.41	110.17	4.82307e-05	6.90069	38.9695	74.0847	8.65415e-05	44.4622	3.82891e-05	5.97689e-06	7.56677e-05	416.466	1.77584e-06	50.3967	4.05852	9.25189	9.75456	78.1067	199.213
HIM 312 S13	HIM	S13	37.4134	3.63637e-05	0.000105933	176.017	1.55761e-07	82.1872	0.000109361	4.17276e-05	280.331	5.67102e-07	6.33549e-05	74.6736	43.3785	4.82307e-05	44.7762	6.84372e-05	56.5124	8.65415e-05	78.4537	3.82891e-05	5.97689e-06	7.56677e-05	337.997	1.77584e-06	34.3194	15.1901	4.07697	20.4174	53.8105	100.075
HIM 312 S14	HIM	S14	54.968	88.6735	0.000105933	226.787	1.55761e-07	92.1063	83.0582	4.17276e-05	1.11243e-05	5.67102e-07	127.597	9.74705e-05	59.5471	4.82307e-05	74.0145	30.336	91.9481	8.65415e-05	125.756	3.82891e-05	5.97689e-06	7.56677e-05	335.639	1.77584e-06	37.4007	78.3158	43.2274	74.3889	59.9956	239.544
HIM 314 S10	HIM	S10	64.8307	3.63637e-05	0.000105933	207.06	1.55761e-07	88.2903	69.3715	4.17276e-05	544.915	5.67102e-07	6.33549e-05	52.5312	53.948	4.82307e-05	81.4603	6.84372e-05	65.9692	8.65415e-05	3.85333e-05	3.82891e-05	5.97689e-06	7.56677e-05	241.466	1.77584e-06	26.6397	78.9835	83.4173	286.018	48.0831	5.27396e-05
HIM 315 S10	HIM	S10	279.639	346.701	376.186	77.7493	1.55761e-07	86.4289	71.6052	560.924	1.11243e-05	110.071	187.049	140.787	167.698	468.513	3.53233e-06	235.075	195.575	98.8298	3.85333e-05	98.256	5.97689e-06	7.56677e-05	1.8209e-05	1.77584e-06	220.703	119.674	235.202	407.261	175.16	5.27396e-05
HIM 317 S1	HIM	S1	337.687	3.63637e-05	334.498	1.99857e-05	228.775	53.2774	89.2437	632.621	1.11243e-05	151.104	423.152	191.031	359.696	111.679	3.53233e-06	6.84372e-05	259.075	8.65415e-05	3.85333e-05	219.561	5.97689e-06	470.892	36.5515	134.446	376.307	269.148	176.035	140.895	145.558	5.27396e-05
HIM 320 S1	HIM	S1	219.427	3.63637e-05	0.000105933	62.6475	1.55761e-07	100.471	116.884	4.17276e-05	1.11243e-05	168.156	6.33549e-05	195.578	237.963	4.82307e-05	385.483	41.7507	208.734	8.65415e-05	1146.24	167.08	5.97689e-06	7.56677e-05	120.623	1.77584e-06	164.046	85.2816	78.0852	127.719	123.648	5.27396e-05
CTR 1	CTR	CTR	68.4522	62.2729	0.000105933	258.232	1.55761e-07	66.5708	188.079	290.33	831.205	5.67102e-07	6.33549e-05	82.2013	4.82859e-05	220.885	99.4956	6.84372e-05	49.0514	767.175	777.661	3.82891e-05	5.97689e-06	7311.55	511.94	310.421	44.4406	3344.49	1981.29	291.614	445.006	5.27396e-05
CTR 11	CTR	CTR	154.343	95.9501	364.748	119.111	340.586	304.374	270.528	4.17276e-05	1.11243e-05	269.31	270.926	218.076	200.376	83.5482	461.256	6.84372e-05	258.955	344.802	3.85333e-05	3204.87	111.496	7.56677e-05	62.1763	393.725	219.817	64.0751	6.98559	64.4746	172.207	213.171
CTR 12	CTR	CTR	542.539	505.681	351.084	119.255	271.137	308.552	176.772	434.434	444.467	226.747	165.264	204.119	192.114	412.842	519.839	965.964	184.244	335.394	3.85333e-05	3.82891e-05	74.403	308.747	31.7183	264.614	229.386	39.5438	51.1076	163.631	244.759	5.27396e-05
CTR 13	CTR	CTR	3.09253e-05	191.126	311.467	45.3428	402.531	586.156	415.861	139.25	795.362	409.07	6.33549e-05	259.465	62.6898	413.491	206.735	846.163	176.586	608.169	278.533	63.322	5.97689e-06	7.56677e-05	133.972	317.692	182.564	59.2635	1.20831	62.3984	183.28	67.2273
CTR 14	CTR	CTR	3.09253e-05	94.5454	420.911	446.468	381.68	406.622	228.234	4.17276e-05	1.11243e-05	379.654	6.33549e-05	260.599	169.917	402.493	250.558	6.84372e-05	234.67	476.505	550.909	1400.88	5.97689e-06	501.739	88.5697	278.303	257.919	73.1428	55.6935	95.0987	223.488	344.076
CTR 15	CTR	CTR	150.288	3.63637e-05	0.000105933	386.062	1.55761e-07	155.757	149.813	4.17276e-05	149.638	111.281	202.225	87.0574	110.884	4.82307e-05	289.642	487.107	126.483	352.258	3.85333e-05	3.82891e-05	150.896	7.56677e-05	22.2595	141.216	96.3896	45.1859	52.5758	156.133	107.704	268.317
CTR 16	CTR	CTR	421.368	910.273	0.000105933	77.1369	539.444	597.518	245.556	348.951	1.11243e-05	446.114	127.842	375.76	288.881	274.423	3.53233e-06	6.84372e-05	257.943	626.571	3.85333e-05	198.63	5.97689e-06	255.618	1.8209e-05	387.285	389.933	36.1363	38.267	89.0737	221.505	321.137
CTR 17	CTR	CTR	121.354	94.5361	140.366	309.085	1.55761e-07	148.91	101.302	4.17276e-05	620.671	5.67102e-07	6.33549e-05	82.0807	65.5221	4.82307e-05	85.4337	198.798	51.4144	141.562	130.509	3.82891e-05	5.97689e-06	7.56677e-05	305.289	238.95	32.4192	19.605	5.8008	60.1117	54.1089	191.33
CTR 18	CTR	CTR	304.957	389.842	425.834	244.349	225.132	291.898	306.919	577.16	1292.22	201.371	149.981	176.451	108.435	396.371	220.77	918.429	210.158	329.927	47.5232	3.82891e-05	20.1673	7.56677e-05	138.689	220.382	245.76	26.3674	5.59199	60.9992	133.845	371.581
CTR 19	CTR	CTR	265.954	483.748	294.378	204.567	252.845	304.764	304.105	474.329	1.11243e-05	224.36	6.33549e-05	265.69	163.398	350.996	329.379	1098.71	215.057	314.216	3.85333e-05	3.82891e-05	95.7562	7.56677e-05	1.8209e-05	321.437	253.266	48.3726	7.22977	75.7183	124.79	458.817
CTR 2	CTR	CTR	52.0279	3.63637e-05	0.000105933	141.791	1.55761e-07	4.40496e-05	69.6765	4.17276e-05	776.969	5.67102e-07	6.33549e-05	71.9969	36.8802	4.82307e-05	11.6707	6.84372e-05	8.34915	8.65415e-05	149.148	3.82891e-05	5.97689e-06	7.56677e-05	49.8274	1.77584e-06	3.33682e-06	8.42854	3.09672	7.11542	62.5116	65.3377
CTR 20	CTR	CTR	396.508	435.236	327.694	169.649	321.283	516.54	146.609	4.17276e-05	641.59	291.077	164.336	268.562	112.367	4.82307e-05	317.898	6.84372e-05	169.934	277.786	526.395	3.82891e-05	5.97689e-06	438.416	26.0826	110.451	165.865	17.7391	5.02982	44.7571	110.335	309.419
CTR 3	CTR	CTR	36.9343	3.63637e-05	0.000105933	75.4748	1.55761e-07	69.9094	120.288	4.17276e-05	1.11243e-05	5.67102e-07	6.33549e-05	9.74705e-05	30.8963	446.591	14.7998	67.2138	9.72905	8.65415e-05	563.735	3.82891e-05	110.335	7.56677e-05	60.5161	1.77584e-06	5.93528	8.99759	2.44258	13.3509	40.6983	5.27396e-05
CTR 4	CTR	CTR	218.845	242.177	301.209	59.7172	460.314	324.117	524.063	481.609	1.11243e-05	463.062	6.33549e-05	313.445	252.153	275.113	360.975	6.84372e-05	280.496	876.969	3.85333e-05	145.727	5.97689e-06	323.266	130.803	501.245	484.417	146.226	177.691	139.516	386.864	5.27396e-05
CTR 5	CTR	CTR	246.294	92.7032	311.775	447.649	278.72	285.755	605.164	520.493	878.365	280.56	6.33549e-05	241.218	206.891	387.18	153.87	6.84372e-05	227.504	641.59	3.85333e-05	120.409	5.97689e-06	7.56677e-05	1.8209e-05	307.911	381.204	31.0023	34.708	60.8631	527.322	408.869
CTR 6	CTR	CTR	211.549	529.162	288.716	64.5776	461.842	518.677	424.216	446.454	1.11243e-05	567.104	174.256	397.022	387.004	244.264	3.53233e-06	1638.24	259.627	1200.05	3.85333e-05	176.215	218.076	7.56677e-05	1.8209e-05	252.526	519.978	106.321	203.075	204.28	403.084	5.27396e-05
CTR 7	CTR	CTR	67.643	3.63637e-05	0.000105933	348.811	1.55761e-07	127.176	149.767	485.923	619.034	125.112	182.936	173.72	135.968	450.328	302.1	1088.57	219.422	345.934	878.365	1887.02	39.9365	7.56677e-05	18.4781	345.954	228.012	57.1385	37.5526	73.8245	203.033	300.556
CTR 8	CTR	CTR	472.418	878.927	508.167	63.2365	507.533	36.3891	129.444	330.264	1.11243e-05	425.922	180.493	347.34	267.98	375.461	508.517	6.84372e-05	240.322	355.103	1860.64	3.82891e-05	138.689	516.624	1.8209e-05	272.152	261.9	27.0763	25.0246	66.5592	188.607	414.874
CTR 9	CTR	CTR	384.999	445.691	254.607	452.402	240.954	205.983	207.879	533.574	1.11243e-05	178.706	6.33549e-05	138.059	152.176	4.82307e-05	485.907	6.84372e-05	180.157	310.284	638.897	327.694	5.97689e-06	252.153	34.0542	304.361	253.843	40.5665	51.609	156.15	265.323	423.684
CTR10	CTR	CTR	218.06	431.39	257.185	51.2214	338.205	392.578	907.233	413.641	1.11243e-05	349.89	142.554	245.479	4.82859e-05	296.83	174.658	6.84372e-05	238.237	829.059	134.891	3.82891e-05	5.97689e-06	7.56677e-05	1.8209e-05	385.809	468.536	41.8067	41.5279	70.4998	625.147	335.433

## Sheet: Negative scan
Table S2B. Raw data of lipid acquired in negative ion mode reporting ion intensity, m/z ratio and retention time.
compound name			FA 14:0	FA 16:0	FA OH-18:0	FA 20:4	DHA	LPE 20:0	LPG 20:1	Oleyl arachidonate	LPC 18:0	PA 16:1_17:2	Cer 18:0_22:0	GlcCer 18:0_16:0	PA 16:0_21:0	PG 12:0_16:1	SM 16:1_16:0	PE 16:0_20:4	PA 18:0_22:2	PE 18:0_18:1	SM 18:0_16:1	PE P-18:1_20:4	PE 18:0_20:4	PE P-20:3_20:4	PE P-20:2_20:4	SM d36:1	PC 16:0_16:0	PC 16:0_18:3
Mass	class	time	228.209	256.241	300.268	304.241	328.242	509.348	538.327	554.498	569.368	656.44	669.627	701.581	704.572	710.438	720.541	723.622	742.587	745.562	748.575	749.538	767.549	773.538	775.553	776.603	779.568	801.551
m/z			227.202	255.234	299.26	303.234	327.235	508.341	537.32	553.491	568.36	655.432	668.62	700.573	703.565	709.43	719.534	722.615	741.579	744.555	747.568	748.531	766.542	772.531	774.545	775.596	778.56	800.544
RT			1.19	1.57	1.33	1.28	1.43	1.7	1.89	4.81	1.55	3.25	8.56	9.74	8.24	1.26	2.47	3.88	9.11	3.39	3.11	3.95	3.65	3.77	4.57	7.27	5.31	4.69
			283	11	97	1	2	121	368	276	20	228	70	166	175	372	62	261	311	325	295	130	103	168	204	81	137	273
CTR 08	CTR	CTR	2.01088	74.2742	18.377	52.7322	24.9533	20.9409	6.27323e-08	2.16031	226.162	3.66351	14.5117	3.68966	1.82037	3.22457	17.2383	5.24461	279.133	15.7612	4.52168	4.96821	14.882	1.87519	0.799712	26.8518	18.7691	285.168
CTR 1	CTR	CTR	2.78301	98.8496	7.37862	45.7254	20.9523	5.87211	5.22513e-08	0.163442	62.0654	1.64879	4.0419	1.89688	4.00046	4.29741	5.68045	6.08707	407.277	7.47805	2.23531	2.73645	8.15742	2.12083	0.671325	9.06827	4.65491	254.839
CTR 10	CTR	CTR	1.63055	99.5261	9.5128	104.736	30.5942	13.2615	1.98657	5.46562	169.223	4.43985	20.3934	6.06015	14.7501	1.57325	21.6912	4.69306	330.806	26.303	8.58192	12.9102	20.1351	1.47663	3.09711	26.7245	7.47568	143.74
CTR 11	CTR	CTR	2.2416	82.3616	6.78907	36.8247	10.1552	8.88015	0.237798	1.8966	112.67	4.86103	16.2388	5.51059	4.6308	1.0898	15.5869	5.06046	340.16	15.8444	5.36586	5.67023	24.6103	1.52111	5.08791	21.9103	12.4011	186.223
CTR 12	CTR	CTR	3.2066	190.99	13.9563	612.042	147.119	9.54022	1.11775	1.39208	126.587	5.70963	22.6281	5.23661	12.3373	1.89887	22.8667	2.70849	202.915	22.8165	0.742609	11.676	20.5403	9.30792	2.45493	24.8022	8.63968	86.8353
CTR 13	CTR	CTR	2.98106	250.757	24.0114	1248.36	333.243	11.3613	0.912046	1.47022	131.523	3.11316	19.3306	4.19994	9.7329	7.66542	26.6148	12.8096	136.512	28.1704	6.55193	9.83696	21.4281	5.22581	0.412945	34.0731	7.79363	39.0911
CTR 14	CTR	CTR	2.20439	167.601	12.3661	450.788	109.859	15.7794	0.45523	0.333781	214.643	8.13974	30.7599	5.884	12.3818	2.24743	25.5729	3.5074	250.788	22.8737	8.9525	13.2837	28.2693	15.6559	2.08684	29.1951	11.6267	155.507
CTR 15	CTR	CTR	2.30142	112.886	5.11703	115.097	24.0744	12.0378	0.767607	2.22835	126.123	5.62179	18.9367	6.93493	1.53925	5.55943	18.1965	4.14209	338.931	17.8617	0.67848	13.1314	29.348	19.0945	3.43511	22.0343	12.9823	115.411
CTR 16	CTR	CTR	1.99007	134.943	11.8127	203.051	63.2963	8.74482	1.57142	4.78055	114.342	4.79035	18.2582	4.76801	3.07286	6.93559	15.0481	4.55699	308.917	18.4669	6.55621	10.2259	20.7638	11.0258	1.50655	23.5921	14.5426	126.185
CTR 17	CTR	CTR	2.30483	98.1517	7.32358	54.0001	59.8534	4.17663	7.10117e-08	0.580095	46.9833	2.16089	7.28893	3.14788	4.0018	1.08762	8.10542	6.63882	418.758	9.12444	3.50954	4.60128	13.39	4.45293	1.94785	11.1091	7.19036	65.5509
CTR 18	CTR	CTR	2.16045	155.681	14.2063	296.24	77.9259	12.5078	6.05966e-08	0.170155	158.516	3.71899	13.3038	3.54654	0.381758	4.51784	19.6005	4.57335	306.741	22.5094	3.97841	4.86251	23.1869	15.6969	2.52215	27.8145	16.9404	139.522
CTR 19	CTR	CTR	2.7588	131.674	11.9487	266.257	59.7065	14.0245	0.266765	0.512023	146.268	5.90553	24.6367	4.80119	3.47365	0.834774	20.0168	4.17077	270.994	22.9316	7.56325	10.8135	22.5509	15.6153	3.3107	22.0165	10.2717	146.771
CTR 2	CTR	CTR	1.72573	75.9927	5.55577	8.00852	82.2345	0.535669	4.74337e-08	0.156247	8.19835	0.317711	2.06892	7.57874	0.0257565	0.874108	0.943551	6.91621	517.272	2.77326	0.596811	0.477183	3.55516	1.79361	0.172754	1.3789	0.229152	213.492
CTR 20	CTR	CTR	2.31753	192.797	17.8874	677.311	232.571	9.49582	0.766226	1.48297	125.876	2.54975	10.1348	1.74354	1.39588	0.803747	15.6412	4.35279	237.232	19.4976	2.9626	3.38765	8.61422	14.265	0.981798	16.8968	8.02516	81.8579
CTR 3	CTR	CTR	1.65513	79.8346	4.82284	9.20839	2.74825	1.99841	4.7527e-08	0.121431	4.44339	0.626358	2.22188	0.607632	0.094341	0.879154	0.807198	7.1587	542.629	2.56907	0.562672	0.219527	3.15588	2.03173	0.148902	0.852111	0.080273	79.3354
CTR 4	CTR	CTR	2.33307	102.682	13.0724	83.1192	32.819	20.439	1.41538	5.0259	227.932	5.03125	25.5616	7.28071	12.216	0.00326271	20.4179	4.35497	315.087	19.6157	9.4511	13.9835	31.566	7.60541	1.82993	24.0538	9.90596	164.966
CTR 5	CTR	CTR	1.90333	91.3165	6.24983	64.5607	18.4462	8.06318	0.44	2.26125	126.231	3.54536	13.1613	2.4496	7.21446	8.36818	14.2419	5.70684	313.421	18.5625	6.05848	9.03834	23.2534	2.25496	2.51063	23.5159	10.3127	113.592
CTR 6	CTR	CTR	2.96196	109.693	14.5051	113.118	54.3169	21.8611	2.15717	1.37358	257.656	8.22005	31.957	6.46618	4.02966	4.06518	22.1831	4.59281	301.52	23.8418	12.0586	18.0033	28.0092	3.57231	2.83363	24.314	8.42427	130.794
CTR 7	CTR	CTR	2.17105	82.8069	6.39869	40.055	11.1479	7.47733	0.790689	3.35383	96.8336	5.38425	16.727	5.3694	4.72906	7.33607	12.3733	4.94795	346.832	13.6125	6.0888	7.01744	28.4949	2.62883	4.53358	16.5613	11.0526	146.553
CTR 8	CTR	CTR	2.924	188.549	18.2145	575.762	244.318	14.6269	1.5203	0.750685	171.011	4.49338	16.6072	3.3627	2.49338	1.86745	21.0315	2.82811	182.247	24.7818	6.88388	10.0265	18.8292	6.25093	1.01896	29.603	16.882	136.499
CTR 9	CTR	CTR	2.78333	151.601	3.90886	208.087	31.1698	9.47144	1.6118	0.102084	136.533	5.67134	20.1103	3.54455	9.79531	4.69868	26.4447	5.50589	273.863	23.7765	6.75621	8.12409	34.5142	10.8306	0.905389	42.3084	17.2502	130.644
HIM 003 S1	HIM	VP	2.24879	79.4496	2.38056	38.6713	14.3403	6.52405	0.765847	2.02184	72.9591	2.58788	9.25381	3.19496	3.91495	13.0871	8.78105	5.26257	366.338	10.5249	2.86224	3.67555	13.9094	1.13871	2.32797	10.8224	5.8821	141.256
HIM 006 S1	HIM	VP	2.75025	83.5623	7.20648	72.3321	37.5503	6.44459	0.931665	2.7461	80.7562	2.45119	8.84121	1.22188	5.17807	10.0903	8.33677	5.8983	359.59	14.3893	3.28589	3.10315	31.2531	2.51901	2.34087	13.4968	8.16289	124.845
HIM 007 S1	HIM	VP	2.17425	106.353	11.4976	306.176	88.1078	12.4611	0.48713	2.30938	137.04	5.94634	21.181	4.19832	0.5834	10.8847	23.9103	3.87238	295.001	34.208	5.99391	8.20079	20.4321	3.61522	5.82901	26.7539	12.2424	196.434
HIM 008 S1	HIM	VP	2.368	88.0051	7.61054	70.4763	23.2528	7.6315	0.920139	4.01435	84.8374	4.14327	14.0527	4.20899	3.27002	2.57211	13.0795	5.35855	372.868	19.6583	4.03886	6.15558	18.389	20.9894	2.70184	13.0761	9.3508	115.388
HIM 009 S1	HIM	VP	1.48195	90.4233	6.24565	7.78678	1.71092	0.89249	6.33556e-08	0.111949	11.3872	2.06083	5.4743	2.12735	0.96782	12.1981	11.6979	6.36647	425.973	3.42234	2.13382	3.4326	27.8953	2.93064	0.265523	2.60759	1.72511	20.4132
HIM 010 S1	HIM	VP	2.53537	94.921	5.3645	11.501	5.61898	0.0728853	4.42265e-08	0.1015	4.83002	4.42265e-08	1.14348	0.266332	0.220646	10.1915	0.644513	6.69134	505.127	2.92841	0.203	0.0834112	41.1805	1.69489	0.267792	0.808195	0.677064	10.4842
HIM 013 S1	HIM	VP	1.95638	77.9968	5.07349	41.295	16.7864	4.07861	1.48849	4.08477	58.5486	1.76078	5.19801	1.76177	3.23619	2.43213	7.9066	6.69557	389.418	11.518	2.15929	2.15308	55.1813	2.30118	2.28188	10.0448	4.89383	95.0517
HIM 014 S1	HIM	VP	2.04748	66.374	6.19723	70.0326	34.2226	4.06407	5.82879e-08	0.0645247	56.8231	2.65484	9.76241	3.59333	1.94862	3.46032	7.82195	6.50452	397.059	10.0728	4.58213	6.58578	56.8494	3.03354	1.84813	11.9296	3.41672	86.5184
HIM 015 S1	HIM	VP	2.80504	233.98	9.70339	18.046	28.1343	9.39942	1.19797	2.60561	96.3266	5.29364	18.6619	4.80576	2.75537	4.60189	30.5461	1.8949	121.111	33.6748	6.20327	9.42715	50.5456	6.49973	1.77484	25.5981	6.15363	120.02
HIM 016 S1	HIM	VP	1.45743	139.123	4.6368		28.5057	4.28589	4.08277e-08	0.182908	55.1809	3.27136	15.954	4.10898	8.68316	7.21797	5.17344	4.91843	361.858	10.4136	5.21235	6.06177	21.3429	2.61359	1.72085	8.5561	1.7364	43.5239
HIM 017 S1	HIM	VP	2.23583	117.562	8.16947	230.489	112.407	6.80155	2.52919	5.51261	104.298	4.8257	16.1499	3.1964	6.15875	7.78864	15.0669	4.68353	220.319	26.5036	4.48236	6.62483	16.0336	1.0999	2.65533	28.6416	11.6413	159.242
HIM 018 S1	HIM	VP	2.17981	87.5178	10.8085	126.586	58.7414	9.60294	1.14434	4.14744	102.323	4.64422	15.4484	5.20063	8.84736	7.13159	12.5629	5.48475	317.776	17.6666	5.68964	8.56773	22.3938	2.13955	2.47118	23.1983	4.9859	104.002
HIM 019 S1	HIM	VP	1.48975	74.0642	5.49982	4.05714	0.138529	0.678203	5.5125e-08	0.0853335	1.31523	5.5125e-08	1.40751	5.5125e-08	1.58633	10.2724	0.142719	6.91521	482.373	2.0055	5.5125e-08	0.0876487	55.3772	2.15445	0.0849476	5.5125e-08	0.121385	4.51082
HIM 020 S1	HIM	VP	2.0253	79.2375	2.7077	19.8132	4.57529	1.9856	5.35679e-08	0.19863	28.9671	1.73292	5.98359	1.87343	2.91533	2.15268	4.64632	7.08714	467.067	5.90388	2.07897	3.05653	10.6614	2.53451	1.22092	5.12666	4.73369	47.8987
HIM 021 S1	HIM	VP	1.99117	80.5957	4.69853	61.9777	26.6548	6.70883	0.462741	2.25131	94.5391	3.40023	11.9705	3.84694	1.06956	3.45605	13.9751	5.44882	376.259	17.4756	3.30749	3.52883	15.3345	1.50931	2.68432	20.3735	11.0421	178.024
HIM 023 S1	HIM	VP	2.74953	175.246	5.69645	129.651	24.8105	5.04296	1.78942e-07	5.24945	3.29522	12.9608	2.35649	2.80206	0.705212	1.4956	20.6882	4.77204	146.188	4.8531	1.78942e-07	0.21992	12.4777	1.62855	1.78942e-07	1.86351	1.61084	17.2216
HIM 024 S1	HIM	VP	1.74872	76.6823	9.22101	137.169	27.4437	6.99639	0.805558	7.81403	99.763	2.14242	7.42151	2.4359	2.95316	10.2159	9.48144	5.70072	315.531	14.2421	2.8009	2.47135	13.4475	2.53087	3.4387	11.4483	4.60501	108.295
HIM 025 S1	HIM	VP	1.88767	86.361	5.69148	12.6747	6.70884	0.854293	4.98828e-08	9.18462	13.3932	0.766699	3.00759	0.927072	0.322044	1.20592	3.58578	6.44546	479.181	5.74057	5.96593	1.43847	55.4691	2.06665	1.79518	2.684	2.96748	51.1442
HIM 301 S11	HIM	VT	2.38675	157.723	4.57889	239.084	58.644	5.76226	6.47816e-08	3.3645	84.143	3.22412	12.6072	2.38364	5.15707	1.15551	18.2768	5.28424	311.504	20.0028	4.26581	5.4848	48.4127	3.87841	4.08727	23.3272	13.3571	76.5205
HIM 301 S12	HIM	VT	1.29485	57.3745	4.08407	225.304	51.3012	5.81963	5.18915e-08	3.01697	94.7143	3.28447	12.159	4.67387	5.32858	4.77921	22.7827	5.32163	373.88	24.4304	4.36086	4.06596	20.2165	2.34327	3.31561	24.4667	12.6239	93.931
HIM 302 S11	HIM	VT	1.85963	75.0784	5.12441	22.5776	9.1383	4.33116	0.519874	3.52181	66.1953	4.78278	17.0281	5.34969	6.04414	2.57467	11.5141	5.97899	397.17	12.2523	6.34178	9.25662	24.6556	2.76404	3.97866	13.4944	5.20797	183.191
HIM 302 S12	HIM	VT	1.70883	54.276	4.09354	40.6438	17.6871	7.70292	7.0126e-08	2.07636	89.3946	5.37902	16.5441	2.65651	5.53336	2.11963	12.9212	6.72193	383.048	14.3067	6.88091	6.78441	28.3078	1.49319	4.80426	19.8802	9.73973	94.8324
HIM 302 S14	HIM	VT	1.76093	94.9281	4.92316	13.9923	7.30817	1.46387	5.17085e-08	0.110398	11.1048	3.7862	13.1039	2.05143	4.3856	10.8218	1.61424	7.19177	480.538	3.68061	4.02137	6.00516	19.3238	3.24621	0.789847	2.5317	1.78363	38.2343
HIM 303 S12	HIM	VT	2.32456	99.8716	4.60053	195.452	21.0489	6.98617	0.31538	4.97564	83.5636	2.61256	8.82101	1.33638	3.9201	12.5723	10.408	6.18207	351.992	21.0563	3.26835	3.29842	15.0959	4.17379	1.20016	16.5768	7.30676	93.6011
HIM 303 S13	HIM	VT	2.07199	82.2571	6.77987	45.3462	30.4802	2.78712	4.84869e-08	0.243841	48.0116	1.4356	4.92806	1.73986	0.445304	10.2345	3.97985	6.80543	409.481	8.55033	1.67251	2.25585	37.5025	2.69907	0.582861	7.89047	3.40713	53.2598
HIM 304 S11	HIM	VT	1.45535	91.9929	8.48485	218.563	99.6512	20.3121	1.08068	4.53506	214.796	8.26246	28.8154	9.85285	3.14048	4.48008	31.8255	3.81448	223.031	38.5736	15.7548	23.0565	30.3421	11.9781	7.0603	23.7311	10.5653	96.6491
HIM 304 S12	HIM	VT	1.57604	69.3989	5.86006	64.7205	26.7954	5.5237	0.198869	0.915176	80.3033	3.62513	9.66364	1.82155	6.12208	10.9549	14.3219	6.35176	335.063	16.5446	5.58478	8.37408	23.8787	2.08155	4.29412	17.6275	10.416	131.505
HIM 304 S13	HIM	VT	2.10687	68.6582	4.13641	66.5385	26.2167	8.36141	0.922824	1.50703	85.6512	3.08951	10.7425	3.22478	8.03687	6.14561	12.3627	6.03887	297.224	14.3796	5.73228	8.58766	20.5901	2.12251	4.41947	11.6773	6.61994	139.213
HIM 305 S12	HIM	VT	1.93274	53.6739	5.48173	19.1804	4.92947	1.28	7.62993e-08	0.631606	23.7287	0.326943	1.91183	0.374782	0.0632521	12.7556	4.61748	8.14976	414.861	7.26484	0.701191	1.27817	34.5432	2.29325	1.7027	6.03375	2.78615	68.3739
HIM 306 S11	HIM	VT	1.74537	79.9891	8.97924	62.5985	32.076	9.21941	0.9572	3.06468	106.862	4.60795	14.5848	2.45631	6.41845	5.21103	11.0874	5.12558	398.493	16.0854	5.05233	7.41847	16.3765	2.44706	3.73643	12.9766	4.67398	131.285
HIM 306 S12	HIM	VT	1.53886	80.1108	4.99021	28.7992	11.8466	4.50269	5.37686e-08	0.186039	68.5688	2.52944	8.17708	2.6359	4.06883	3.41662	6.52741	6.35422	422.078	10.7654	2.61477	4.12357	41.0042	3.99705	2.26033	10.7416	5.36079	97.2962
HIM 307 S11	HIM	VT	1.00125	26.2965	5.38704	44.6765	7.81466	3.65897	7.973e-08	4.03086	60.6759	1.73748	6.04497	2.16387	4.36817	5.2394	6.57198	7.11845	457.084	9.45446	2.1138	1.09358	41.8219	2.59872	2.77787	11.0833	6.76015	84.538
HIM 307 S12	HIM	VT	1.4919	39.2578	2.97924	93.9792	17.8783	5.05319	6.92009e-08	4.9985	73.8256	2.41684	7.48581	2.3792	0.318324	15.0675	8.0352	6.16117	448.923	12.4321	2.37228	3.32192	43.7122	5.2163	3.46496	12.2337	8.5286	116.259
HIM 309 S1	HIM	VP	1.79057	85.9698	5.33608	24.1059	6.54728	2.56173	4.85433e-08	0.265775	37.8774	2.03304	6.56437	0.81014	1.35397	2.23247	5.03987	5.44972	447.917	7.4931	1.92212	2.02324	50.5394	3.92289	0.966401	8.09072	3.97657	58.5609
HIM 309 S10	HIM	VT	2.80673	133.987	13.772	419.249	176.741	16.214	5.35679e-08	2.69842	219.073	9.1573	38.4464	8.54092	8.65112	5.65411	42.6634	2.43119	189.226	45.6762	0.486768	21.4924	55.2558	1.3309	8.7071	29.472	14.6114	304.472
HIM 310 S10	HIM	VT	1.9446	96.2244	8.09988	172.55	103.647	9.37329	0.992215	0.853521	140.273	4.39941	17.8338	4.86055	4.56558	3.61984	11.7755	5.00828	329.943	20.9735	4.87591	7.1282	18.3963	2.08723	2.4074	16.9763	6.64478	158.207
HIM 311 S11	HIM	VT	1.40959	67.0247	5.22738	235.674	46.7166	21.3336	0.469826	3.24311	248.329	8.30819	26.978	7.91781	10.3243	8.60092	25.2325	4.80752	245.407	31.0895	9.8333	14.6429	39.3469	2.28012	6.64529	25.2885	11.9223	215.89
HIM 311 S14	HIM	VT	1.44695	84.7972	4.3487	119.591	24.9283	8.48439	0.540296	3.52635	96.1813	3.98509	17.1344	2.24517	8.07	6.60484	14.4358	4.84362	373.42	16.1848	4.79489	5.83463	10.2428	2.0062	2.49744	15.7525	8.3928	123.245
HIM 312 S12	HIM	VT	1.50581	143.564	3.01932	90.5311	53.5981	5.19535	5.3044e-08	6.52498	56.4587	3.64492	12.757	1.6615	4.63987	3.03672	15.8556	6.20111	419.461	14.0533	3.82559	3.8136	23.6894	7.16429	1.56501	14.3081	9.23269	108.695
HIM 312 S13	HIM	VT	1.73067	71.655	5.97868	20.2505	7.77633	1.45347	5.94343e-08	8.20392	24.1766	1.16842	3.48529	0.963371	2.14029	1.63135	5.15034	5.92929	406.511	5.51461	5.97752	2.0591	36.6291	8.52368	1.22203	6.83471	3.30704	45.8287
HIM 312 S14	HIM	VT	1.47675	83.3481	7.3062	110.661	38.8391	7.73406	5.26338e-08	8.10558	84.1114	2.41463	9.06512	1.25174	1.36279	4.36634	11.3302	5.38933	342.704	12.2049	3.17329	2.88538	10.5163	3.81542	1.46838	14.8593	5.8203	94.3643
HIM 314 S10	HIM	VT	2.65754	85.31	6.60186	35.2089	9.53688	3.09869	0.428983	0.431695	46.6586	2.41247	8.27286	2.9884	4.28418	10.8435	6.01656	5.9296	452.656	8.38026	2.94946	3.17476	9.96027	3.65808	1.58662	7.39512	7.03145	81.372
HIM 315 S10	HIM	VT	2.15123	95.0064	8.95391	184.001	64.8787	12.5776	7.62993e-08	5.62586	125.768	7.35127	25.9214	3.80758	11.6899	7.82466	29.0539	4.26765	288.915	32.7737	9.03746	13.9383	27.8092	6.38619	6.69102	28.3125	9.99346	178.227
HIM 317 S1	HIM	VP	2.68746	108.439	5.95759	110.815	87.6123	9.91577	6.47816e-08	3.77755	113.047	4.73299	17.9865	4.59702	3.07547	14.6	23.3822	4.38806	312.279	33.1654	5.13886	7.795	20.8477	10.4993	5.43825	21.9551	9.87742	213.054
HIM 320 S1	HIM	VP	2.56262	98.2702	7.11946	51.6954	18.4759	6.36226	0.318888	3.31865	89.6045	2.24373	7.13113	2.2117	3.12561	0.439959	12.073	4.88905	311.147	13.6152	2.72888	3.38529	14.9604	5.21177	1.80393	18.2452	5.58869	104.092
HIM S304 S14	HIM	VT	1.85499	61.0139	4.96509	22.1708	8.20736	2.46313	5.99388e-08	0.336736	39.2333	1.88915	6.46458	2.89606	4.3271	3.43857	6.48904	7.32063	400.949	7.54144	3.16249	3.62498	15.7066	2.27288	1.68266	6.92641	5.44586	60.0199
			0.00309556	0.00436788	0.000655076	0.0354203	0.0364514	0.00284894	0.0364169	0.0172066	0.00267532	0.259817	0.0322406	0.00766016	0.214091	0.000296414	0.0653845	0.450476	0.0737208	0.296962	0.168385	0.0408612	0.00600782	0.0161259	0.0810499	0.00355898	0.00662034	0.0346463

## Sheet: Iterative pos
Table S2C. Raw data of lipididomics Iterative MSMS analysis acquired in positive ion mode reporting ion intensity, m/z ratio and retention time.
ID Result	RT	m/z	Abundance
	0.88155	156.042	34741.6
	0.822268	160.035	28513.6
	0.853267	162.111	650190
	0.859476	166.084	65685.9
	0.935827	175.119	232569
	0.791679	176.065	38456.5
	0.924914	189.159	47329.1
	0.805932	191.04	34190.2
	0.830239	204.124	117302
	0.574845	210.109	15474.2
	0.823313	215.126	178949
	0.840513	217.105	124868
	0.857071	219.083	40957.4
	1.99652	223.058	14141.2
	4.74723	223.061	20390.6
	0.785058	226.951	32874
	2.91877	250.175	18167.1
	0.920346	250.178	23423.7
	0.241688	257.931	18884.6
	0.884343	269.135	77323.3
	0.786198	270.977	26318.7
	0.837743	273.166	56397.3
	3.20121	281.244	13267.2
	2.44543	282.272	58153.1
	0.898598	292.198	98784.1
	20.5259	300.327	25542.6
	2.4495	304.254	25068.8
	1.89846	319.284	27838.2
	1.48967	320.255	32049.9
	3.53301	332.291	8339.79
	1.54316	332.327	26611.9
	1.3574	335.279	57978.9
	5.24158	338.34	143016
	4.54768	351.188	30037.8
	2.08078	352.317	28495.7
	0.188581	353.935	15029.8
	5.23945	360.322	243635
	2.13428	360.361	18759.5
	5.0731	368.422	13652.1
	20.5242	369.298	7715.95
	17.2715	369.349	84203.6
	10.9866	369.349	745074
	17.8672	369.35	75131.9
	18.8035	369.35	302373
	20.3227	369.352	73742.6
	19.03	369.352	412915
	3.03072	371.096	86523.2
	4.74908	371.099	23238.6
	6.74862	371.261	29373.3
	2.085	374.3	38449.5
	2.65106	376.317	11253.1
	1.88223	376.319	35726.4
	4.99682	381.292	18931.5
	11.0432	381.296	55197.8
	0.880639	381.298	32616
	20.5958	381.299	29073.8
	3.07637	388.394	24673.7
	2.01723	395.237	36777.7
ACar 16:0	1.38277	400.341	109275
	1.07334	412.315	30809.7
	1.82273	424.364	15647.8
ACar 18:1	1.46646	426.358	159484
ACar 18:0	1.89011	428.375	41682.3
LPC 14:0	0.990296	468.308	152853
	1.79617	468.387	14647.2
	2.92241	469.385	18301.1
	1.21009	478.327	129604
	1.31877	480.344	167697
LPC 15:0	1.088	482.324	143323
	1.34604	482.361	202454
	2	485.108	35461.2
	0.981795	490.289	92558.2
	1.04815	494.324	441652
	0.826116	495.272	3646.48
LPC 16:0	1.21366	496.34	12845090
	1.03096	504.309	58969.6
	1.29875	504.344	28978.8
	1.60082	506.356	37358.7
	1.15409	508.341	51396.4
	1.4261	508.375	108967
LPC 17:0	1.36113	510.355	283543
	1.8628	510.392	31478.4
	1.04727	516.304	220246
	1.20996	518.32	3997191
	1.09514	520.34	6651757
	2.8193	521.418	30682.1
LPC 18:1	1.27371	522.355	5210292
	16.5023	522.596	49513.7
	1.59551	524.369	6511942
LPC 18:1(d7)	1.26433	529.4	501356
	1.21045	534.296	174512
	15.145	536.164	117769
	18.0157	536.435	56634.4
	0.915164	540.305	63410.3
	1.07515	542.322	2629772
	1.27092	544.339	1104129
LPC 20:4	1.0724	544.341	1242447
	1.59611	546.349	875774
LPC 20:3	1.17034	546.352	370671
LPC 20:2	1.35664	548.371	55682.3
	18.1481	548.502	40012.1
LPC 20:1	1.65686	550.387	60285.3
	19.0923	550.629	59239
	1.26237	551.382	98981.3
LPC 20:0	2.2763	552.4	21262.4
	18.1455	553.456	36189
	1.0826	558.295	130413
	3.0388	559.13	30289.3
	1.59462	562.323	34882
	3.19115	563.425	17224.7
	16.2206	563.466	46306.2
	0.920122	564.304	48160
	1.06955	566.323	496637
LPC 22:6	1.05431	568.336	164268
	1.12078	570.355	65442.7
	6.75881	577.516	22219.7
	4.11454	585.27	142396
	16.2229	585.451	38186
	4.26135	592.469	13143.3
	7.48038	603.533	32939.8
	9.67738	605.549	31788
	14.7395	607.391	84826.6
	17.5584	607.391	87473.1
	17.4825	610.185	4769474
	1.08081	610.309	120187
	9.30194	612.163	12974.8
	5.6753	619.49	25629.2
	7.15968	627.534	135799
	4.74764	628.193	28951.6
	18.6016	628.374	67744.1
	14.7407	629.373	48892.4
	18.2827	632.632	79857.8
	16.6564	635.422	36091.9
	19.7094	647.46	874707
	3.04387	647.51	30221.7
Cer_NS d42:1	18.2818	650.643	67817.8
	17.5603	663.454	12714840
	14.7422	665.445	57334.4
	18.8067	666.618	105346
	19.0475	666.62	171298
	16.1096	668.619	24648.8
	19.0173	671.574	65097.1
	18.2806	672.624	34004.7
SM d32:2	3.29027	673.526	55484.2
	2.37247	674.462	178856
SM d32:1	4.50974	675.544	537233
	5.23776	675.675	33662.5
	2.37207	679.417	156699
	17.559	680.482	1650955
	18.9324	684.202	8015947
	18.2906	685.433	72205.2
	17.6511	685.437	1445503
	17.4876	685.437	1418074
	13.5263	686.181	13745.7
	13.2333	686.181	29664.3
SM d33:1	5.54358	689.559	289293
CE 20:4	18.8931	690.619	71765.7
	2.36983	695.391	50546.3
	18.8781	695.574	53097.2
	4.48498	697.525	29823.8
	17.6246	701.41	70944.9
SM d34:2	4.91044	701.558	863829
	7.46485	702.212	32049.1
SM d34:1	6.7747	703.575	5607303
SM d34:0	7.88647	705.59	145101
	8.989	706.536	137244
SM d35:2	6.11771	715.574	13217.2
SM d35:1	7.86362	717.59	25669.6
SM d35:1	8.47451	717.59	79779.9
	15.1351	718.574	61815.4
	5.79398	719.57	17472.2
	16.6342	720.589	44828.4
	17.6023	721.508	1527118
	17.4932	721.508	997366
	6.7484	722.547	29254.9
	4.90122	723.539	44629.9
	9.68057	724.527	149992
	6.76391	725.556	1055935
	10.2274	726.543	24153.9
	5.51764	727.574	17374.9
SM d36:2	7.4976	729.591	409011
PC 32:2	7.05693	730.538	159891
SM d36:1	10.952	731.605	267199
SM d36:1	10.3524	731.606	609293
PC 32:1	9.50104	732.553	819392
SM d36:0	12.0571	733.62	37477.1
PC 32:0	13.1785	734.57	657405
SM d36:2(d9)	7.12057	738.646	38004.4
PE 36:4	8.50964	740.523	32954.5
	6.75151	741.53	31185.2
PE 36:3	9.47499	742.539	28046.7
	11.9367	742.574	281594
PC 33:2	8.59253	744.553	150280
	12.7261	744.588	219351
	15.8263	744.589	91204.1
	11.3477	746.568	164186
	17.2625	746.602	80774.7
	8.90894	748.524	59183.1
	10.1301	750.542	107360
	7.51734	751.572	28451.6
	13.5718	752.559	209217
	19.7118	753.357	494032
	10.3866	753.587	83670.1
PC 33:1(d7)	11.1747	753.613	318624
	9.50989	754.537	121332
PC 34:4	6.57332	754.537	75318.3
	13.2524	756.553	77032.7
PC 34:3	8.1075	756.553	404058
PC 34:3	8.61253	756.554	43865.9
PC 34:3	7.53348	756.554	306860
PC 34:3	8.40368	756.554	245281
	19.3806	756.635	68344.2
	11.3965	757.621	171382
	20.5356	758.223	1796162
PC 34:2	10.2671	758.569	15285130
	16.2954	760.201	65568.9
	16.4815	760.201	41145.3
PC 34:1	13.5211	760.585	10015330
	20.5358	761.222	517390
PE 38:6	7.85701	764.523	42894.2
	8.73965	764.557	46773.8
	10.9677	766.575	1437426
	9.31464	766.575	55023.5
PC 35:4	7.98273	768.554	70987
	11.6907	768.59	846204
	13.0664	768.59	43368.2
PC 35:3	9.03283	770.568	35944.4
PC 35:3	9.46472	770.569	38524.8
	13.8093	770.605	55585.9
	13.1334	770.605	84562.3
	11.9243	772.585	168243
PC 35:2	12.4927	772.585	275379
	0.334006	772.621	6085.2
	6.59425	774.563	30017.3
PC 35:1	15.652	774.6	23870
PC 35:1	16.5394	774.601	67127.7
	11.1863	775.596	29236.9
	12.5492	776.559	41465.8
	8.80685	776.577	37705.2
	8.12946	778.534	28026.4
	7.55024	778.535	23792.1
	6.07416	778.538	24420.5
	10.295	780.551	2252672
PC 36:5	6.38089	780.553	87300
PC 36:5	7.62941	780.554	1408414
	12.532	780.589	44423.6
	13.5127	782.568	1718484
PC 36:4	8.19708	782.57	1289690
PC 36:4	9.58738	782.57	11568810
	11.6547	783.636	43601.1
PC 36:3	10.8146	784.585	4169342
PC 36:3	11.3782	784.586	3722260
PC 36:2	14.7987	786.601	9146526
SM d40:1	13.6355	787.666	28501.1
SM d40:1	10.9905	787.668	225346
	10.9646	788.558	206093
	11.6817	790.572	90560.1
	10.0145	790.574	126809
PC 37:6	7.35377	792.554	31171.5
	11.1296	792.561	85143.8
	9.60168	792.589	32132.2
	11.4518	792.589	181575
	10.6619	792.589	129398
	12.9258	794.605	31055.5
	13.3758	794.605	34626.7
	14.327	794.605	35748.9
	15.6581	794.606	109401
	12.1529	794.606	663831
	10.2997	796.525	99699.8
PC 37:4	11.5386	796.584	153251
PC 37:4	11.0313	796.585	190379
	15.2666	796.62	34959.9
	17.2957	796.622	103227
	17.7738	796.622	64056.3
	13.5185	798.541	58010.4
	13.0067	798.601	34367.1
	20.6329	799.249	24874.7
	7.62154	802.535	120213
	8.19188	804.551	93086.5
	9.58624	804.551	1859394
PC 38:7	6.53075	804.553	26104.6
PC 38:7	6.03696	804.554	34798.3
	10.8018	806.566	630321
	11.3646	806.567	521999
PC 38:6	8.86091	806.568	4761690
PC 38:6	8.0252	806.569	140068
PC 38:6	7.63632	806.569	407516
	13.6484	807.575	39131.6
	14.0373	808.583	126505
	14.7889	808.583	1639470
PC 38:5	10.0046	808.585	2966553
PC 38:5	11.0566	808.586	1410402
	11.3912	809.644	15127.4
	13.2914	809.652	29774.7
	12.7047	809.652	59881.3
PC 38:4	3.19472	810.597	9189.31
PC 38:4	2.95995	810.598	12972.2
PC 38:4	11.8892	810.601	225203
PC 38:4	13.7057	810.601	5721645
PC 38:4	12.6004	810.602	212726
	17.1073	810.681	83038.8
	0.414349	811.668	71410.8
SM d42:3	0.130394	811.668	122796
PC 38:3	15.1796	812.616	88513.1
	20.4952	812.617	35151.6
PC 38:3	16.4557	812.617	950260
	19.4137	812.698	107349
	13.8012	813.68	65061.2
SM d42:2	10.9915	813.684	439797
	12.1465	816.588	61463.7
	10.2864	816.621	92352.8
	11.0593	818.605	156904
	13.5294	818.638	57810.8
TG 48:3	20.1006	818.723	62044.4
	9.5803	820.524	82151.9
	12.9434	820.621	29055.2
	12.6235	820.621	37043.9
	15.3085	820.621	32124.1
TG 48:2	19.4213	820.735	72983.4
TG 48:2	19.873	820.737	63953.1
TG 48:1	18.7589	822.752	27528.8
	14.7797	824.557	48254.3
	8.86355	828.548	554177
	7.63022	828.551	36064.6
	9.49278	828.551	15969.7
	10.0176	830.567	426287
	11.0454	830.567	156102
PC 40:8	7.07034	830.569	62491.4
	19.5669	832.241	5102258
	13.7032	832.583	879842
PC 40:7	9.72512	832.585	52295.6
PC 40:7	9.29746	832.586	206248
PC 40:7	8.466	832.587	20807
	18.0624	834.22	75151.5
	18.2059	834.22	46897.2
	16.4155	834.599	87582.3
PC 40:6	10.5202	834.6	39907.5
	11.0372	834.601	19744.3
PC 40:6	12.6905	834.602	1303976
	17.6496	835.526	70835.2
	17.4844	835.526	68029.4
	13.6238	835.663	22131.1
	10.2294	835.664	28884
	9.58266	835.664	46111
SM d44:5	10.9792	835.665	26934
	15.7027	836.616	70846.2
PC 40:5	14.2473	836.617	406598
PC 40:4	20.6043	838.633	43556.2
	9.58569	840.622	74341.8
	14.773	844.653	47988.2
	18.6058	844.737	22837.4
TG 50:3	20.117	846.755	169041
	10.2947	848.538	45913.6
	13.6882	848.556	31189.7
	14.7701	850.25	25016.2
	13.5389	850.555	43236
	19.7655	855.736	22931.3
	12.6846	856.583	132222
	14.2311	858.598	45347.8
	5.45645	862.624	30708.4
TG 51:2	19.3603	862.781	27714
TG 51:2	19.6786	862.787	30432
	13.6969	868.654	32465.8
	19.4001	870.753	21652.4
TG 52:5	18.7491	870.754	97734.4
	9.58616	872.538	32117.5
TG 52:4	18.7256	872.769	105450
TG 52:3	20.1504	874.786	309310
	14.789	876.571	44119.7
TG 52:2	20.1425	876.796	574736
TG 52:2	18.6301	876.801	48960.9
TG 52:2	20.3069	881.754	74218.1
	7.16117	887.564	67867.9
TG 54:6	19.2341	896.771	82878.2
TG 54:5	18.6732	898.786	138898
TG 54:5	19.4037	898.786	105802
	7.16097	904.592	44810.7
	20.1037	906.26	1513282
	19.4553	908.24	39605.3
	7.16216	909.547	23284.7
TG 56:7	18.7079	922.786	51864.8
	16.9594	924.27	49272.8
TG 56:6	20.0019	924.808	77314.9
	18.5869	924.819	55204.5
	17.913	924.828	18179.5
	8.81388	934.638	598006
	8.81653	939.594	394564
	8.81419	955.567	152624
	8.81968	975.664	163634
	1.21025	991.67	202648
	18.4008	998.29	55200.5
	1.20746	1013.65	307236
	19.3754	1054.3	2221344
	19.487	1072.31	36151.1
	10.249	1159.33	61278
	16.82	1192.8	169233
	16.8362	1194.82	4661011
	16.8368	1199.78	774121
	15.4259	1210.82	308815
	16.8366	1215.75	196524
	15.4259	1215.77	152515
	15.4265	1231.75	37910.2
	16.8359	1235.85	206095
	15.4249	1251.84	45768.8
	19.038	1320.16	65073.5
	17.5554	1325.9	708563
	17.5556	1342.93	5830002
	17.5611	1347.89	1077336
	17.5575	1363.86	43265.2
	10.2342	1516.13	228132
	10.2372	1538.11	118926
	9.56998	1564.14	67406.4
	14.7577	1572.19	32373.3
	9.57215	1586.12	50282.9

## Sheet: Iterative neg
Table S2D. Raw data of lipididomics Iterative MSMS analysis acquired in negative ion mode reporting ion intensity, m/z ratio and retention time.
ID Result	RT	m/z	Abundance
	16.8074	1175.78	3057719
	0.895644	293.178	1974372
	15.4432	915.601	1543851
PI 40:3	15.3348	915.601	1404112
	1.26175	357.208	1120885
	8.71051	915.601	904416
	0.901773	236.106	563305
	18.5757	527.448	533501
	2.30372	655.423	469959
	0.891513	325.185	430595
	8.71138	978.596	413193
	16.8011	1173.76	408280
	15.4436	969.611	369206
	15.3383	969.611	338390
	5.19467	407.248	325464
	18.717	527.448	318492
PC 34:2	10.2241	802.561	295827
	2.32215	339.234	284284
	0.897325	395.244	284187
	15.3811	1254.77	274298
	18.3266	713.558	266224
	8.73509	951.577	259590
	8.77399	913.584	255247
	2.2951	691.399	253548
	2.29142	718.418	219828
	18.895	713.558	180468
	0.923596	473.283	179962
	15.3892	1191.77	169070
	8.71073	357.208	164877
PC 36:4	9.46811	826.561	163896
	0.903828	221.155	160494
	5.18294	357.208	150367
	19.5875	741.589	146424
	4.35311	357.208	142776
	15.3972	1362.8	134937
	10.5535	357.208	132771
	11.1275	357.208	132270
	8.70926	953.578	130930
	20.2499	265.148	128973
	2.9503	357.208	126935
	20.2584	293.179	126573
	0.185861	307.01	125098
PC 34:1	13.5928	804.577	119357
	15.3974	1227.75	116407
PC 36:2	14.5559	830.592	107426
	20.0515	430.009	106435
FA 18:0	4.33813	283.265	103945
	0.923249	357.208	103059
	14.4708	473.401	100900
	16.6634	685.527	100673
	16.8023	409.312	100525
	2.29447	693.398	97839.7
	17.13	265.148	97587.5
	0.949897	894.943	96801.1
	14.2265	473.401	96439
	0.91283	321.211	92715.4
	2.34173	357.208	92293
	16.4987	293.179	85731
	0.835667	248.972	84257.8
	19.6222	265.148	79073.9
	17.8245	265.148	78519
	0.89456	389.197	78458.1
FA 16:0	2.91784	255.233	77781.5
	15.3968	1229.75	75722.4
	16.1155	1175.74	75612.9
	17.826	293.179	75351.8
	20.3025	325.185	72933
	20.2934	311.17	70316.3
	17.1834	293.179	70023.3
PC 38:4	13.4546	854.592	69507.7
PC 36:2	15.0527	830.592	69451.4
	19.5951	293.179	69272
	17.3281	685.527	67942.6
	1.29027	359.219	67866.9
	8.71428	1029.59	65755.1
	20.0509	279.01	65033.2
	20.1889	741.59	64835.6
	17.6708	572.433	64817.4
PC 33:1(d7)	11.3931	797.605	64335.2
PC 38:4	13.8846	854.592	63123
	0.92921	844.946	62665.7
	20.2426	321.211	61985.9
	18.113	529.463	60292.9
	20.2868	349.242	59432.9
	0.882154	197.061	56904.8
	1.77333	357.208	56410.7
	0.208504	252.981	55437.8
	2.35925	351.185	53186.5
	17.94	694.636	52686.9
	18.3338	694.636	52636.4
	8.78828	961.605	51862.5
	15.3914	409.312	50964.4
	0.748228	219.845	49978.2
	5.20251	409.248	49117.8
	20.3116	339.2	47806.9
PC 33:1(d7)	10.8989	797.605	47294.7
	13.3604	655.422	45769
	19.9505	472.02	45231.8
	2.3098	653.407	44707.2
	16.9324	1238.77	44694.8
	16.6877	1238.77	43030.8
	0.196994	238.89	41920.4
SM d34:1	6.72891	747.566	41591.7
	0.931417	349.242	41439.4
	2.31024	769.415	41050.2
	0.877229	315.137	40769.5
	0.788864	187.007	40677.3
PC 38:6	8.98068	850.561	40063.1
	8.72141	293.179	39051
	10.9845	389.197	38713.6
	8.84789	265.148	38265.2
	13.7656	1119.71	37641.2
	0.958587	489.278	37556.7
LPC 16:0	1.12667	540.331	37480.4
	1.52988	353.212	37137.7
	16.3983	321.211	36929.9
	16.8332	353.249	36338.7
PC 36:3	11.4626	828.577	35818.7
PS 39:2	10.4872	828.577	35775.4
	5.16741	293.179	34542.2
	20.2089	212.988	34385.6
	5.14189	265.148	34374.8
	19.4612	239.06	34107.9
	5.20071	363.185	34026.7
FA 18:1	3.11211	281.249	33452.9
	8.72378	389.197	33104
	20.0761	982.99	33085.5
	20.4475	682.592	32909
	20.2913	380.976	32726.2
	0.183167	306.014	32612.7
	11.0921	409.312	32462.2
	6.20881	655.422	31889.2
	18.0546	409.312	31785.7
	20.3619	230.986	31758.8
	0.74752	221.842	31684.4
	19.5861	758.58	31336.3
	16.5765	702.517	30843.2
	17.4999	472.02	30821
	10.6493	409.312	30289.6
	20.1752	430.973	29627
	17.8137	321.211	29612.3
	20.1911	480.97	29363.3
	17.2105	349.242	29155.5
	2.32771	894.943	29068.7
	4.35239	389.197	28935.2
PC 36:3	10.8986	828.577	28854.4
	19.6279	349.242	28672.2
	17.8071	349.242	28645.4
	17.188	321.211	28548.7
	5.10606	894.943	28214.7
	16.8788	313.079	28067
PC 38:5	9.78928	852.577	27974.4
	5.17771	389.197	27944.3
	18.3773	165.041	27801.8
	17.9197	711.626	27670.4
	3.0238	894.943	27017.7
	16.279	1218.75	26728.2
	17.8555	353.249	25896.4
	16.8814	165.041	25458.1
	1.29426	389.197	25360.4
	16.8124	1211.75	24797.3
	1.38391	277.166	24189.8
	20.2369	580.963	23724
	10.1612	852.576	23303.9
	18.2463	730.548	22494.7
	2.9705	389.197	22437.5
	7.531	489.302	22354.9
	17.1343	325.185	22257.5
	4.36433	894.943	22016.9
	20.1152	280.983	21746.6
	17.136	309.174	21199.9
	0.988533	666.06	20954.3
	17.1403	311.169	20255.7
	4.70024	922.532	20099.5
	4.69056	859.537	19548
	7.7959	489.302	19482.1
	8.73132	894.943	19349.2
	0.645467	169.876	19305.1
	17.8368	325.184	18727.5
	17.8265	309.174	18724.5
	5.34999	894.943	18264.9
	1.21871	339.2	17516.6
	17.8258	311.169	17126.8
	1.52336	666.06	16860.5
	2.33217	389.197	16764.6
	6.56532	477.302	16745.5
	0.610543	167.877	16505.9
	2.59393	465.303	15327
PG 33:1(d7)	7.97664	740.547	15096.5
	8.0762	826.561	14205.4
	14.9671	916.603	14159.2
	17.1145	353.2	12682
	5.16444	844.946	12258.6
	17.2069	330.98	11496.4
	16.9263	325.216	11409.8
	4.40481	844.946	10696.7
	7.74011	824.545	9503.58
	1.70832	894.943	8932.59
	0.799062	162.893	5878.4
	14.9856	917.606	3541.24

## Sheet: GC-MSMS
Table S2E. Raw data of targeted GC MSMS analysis of TCA intermediates.
	PIRUVIC ACID	SUCCINIC ACID	FUMARIC ACID	MALIC ACID	OXALACETIC ACID	α-KETOG. ACID	ACONITIC ACID	CITRIC ACID			Aver.	PIRUVIC ACID	SUCCINIC ACID	FUMARIC ACID	MALIC ACID	OXALACETIC ACID	α-KETOG. ACID	ACONITIC ACID	CITRIC ACID
HIM 302 S12	2.64228	8.25203	8.92683	10.7236	0.333333	4.89431	0.682927	81.4146				16.8035	12.4268	32.3838	63.6925	1.45312	5.59876	3.003	730.7
HIM 303 S12	13.4118	18.0588	48.6471	25.8235	0.705882	13.5882	2.94118	205.059
HIM 304 S11	12.9286	14.5	57.7143	55.5	1.35714	14.1429	3.71429	473.429
HIM 304 S12	15.75	17.25	84.125	75.25	4.625	21	5.875	988.125
HIM 304 S13	12.9286	15.7857	51.4286	180.786	2.07143	7.57143	4.92857	978.214
HIM 304 S14	1.14201	8.76923	4.99408	9.97041	0.254438	0.798817	0.443787	118.462
HIM 305 S12	1.54135	8.20301	4.7218	5.90226	0.443609	0.37594	0.924812	45.1053
HIM 306 S12	11	16.0625	40	123.125	0.875	5.4375	2.3125	444
HIM 307 S12	3.49123	11.2982	18.807	32.5965	1.49123	2.14035	1.47368	398.386
HIM 309 S10	6.80488	14.1951	25.0488	26.7805	5.95122	1.82927	1.53659	267.78
HIM 310 S10	7.66434	9.00699	4.57576	35.711	0.27972	0.319347	0.496503	180.923
HIM 311 S11	117.75	21.8125	84.0625	246.812	2.5	4.9375	10.875	5120.56
HIM 312 S12	0.431402	0.469512	1.40091	5.14177	0.001	0.112805	0.0533537	67.5366
HIM 314 S10	28.1216	11.3378	26.9595	41.0541	0.418919	3.81081	5.17568	1034.23
HIM 315 S10	16.4444	11.4	24.3444	80.2111	0.488889	3.02222	3.61111	557.278
HIM 019 S1	10.3333	16.8667	62.8667	49.9333	0.001	15.9333	4.06667	405.4				27.3007	13.2278	46.7933	50.0379	1.43338	8.85654	4.84968	515.898
HIM 020 S1	4.13636	9.27273	31.7727	17.0909	0.001	7.22727	2.18182	351.455
HIM 023 S1	3.48276	8.84052	2.98276	7.62069	0.12069	0.706897	0.306034	63.9569
HIM 024 S1	12.25	16.875	51.875	47	0.5	9.25	4.1875	397.875
HIM 025 S1	27.7	22	90.5	98.1	12.1	16.3	5.9	1009.7
HIM 309 S1	21.0962	11.2692	12.7692	10.25	0.442308	2.28846	0.846154	140.327
HIM 317 S1	48.5882	14.5294	45.8235	78	1.94118	12.7059	21.9412	1692.71
HIM 320 S1	20	21.125	165.625	111	5.25	12.5	5.625	1786.25
HIM 018 S2	28.4615	9.41758	13.3736	117	0.001	0.001	0.001	0.001
HIM 019 S3	3.7069	9.2931	92.2931	16.8966	0.793103	3.36207	1.10345	214.086
HIM 021 S2	42.0145	11.8841	14.7246	9.66667	0.001	1.44928	0.73913	126.014
HIM 025 S2	30.4706	10.2824	16.6353	53.6706	1.68235	3.4	2.35294	311.353
HIM 018 S3	11.6071	15.8929	45.1786	45.6071	0.75	1.92857	2.85714	364.25
HIM 021 S4	24.7288	12.9492	22.5424	8.38983	0.813559	1.59322	1.64407	195.898
HIM 003 S3	42.9024	12.0732	11.0366	15.9024	0.170732	0.695122	0.658537	134.512
HIM 006 S2	25.5952	11.6667	13.7857	7.95238	0.928571	0.904762	1.57143	71.3333
HIM 007 S2	10.0645	13.1935	172.548	104.387	0.001	71.7097	33.2581	633.581
HIM 008 S4	31.6533	8.73333	1.93333	15.84	0.253333	0.28	0.001	8.09333
HIM 009 S2	111.91	11.5522	42.597	100.149	1.83582	21.1791	9.0597	2152.31
HIM 010 S2	10.1818	12	17.4182	14.7818	1.8	2.12727	0.745455	208.309
HIM 009 S4	46.8095	19.1905	56.381	28.0952	0.714286	4.38095	3.85714	413.333
HIM 010 S5	32.9211	12.1053	44.7895	143.5		4.92105	3.78947	669
CTR 1	6.11765	54.8824	38.1176	20.4706	0.001	7.58824	2.64706	360.059				4.34052	15.813	19.3018	13.8747	2.08152	3.18105	1.48056	164.074
CTR 11	2.64194	9.15806	3.16774	2.65806	4.1256	0.158065	0.151613	22.5968
CTR 12	0.794118	26.1765	0.558824	0.970588	1.253	0.001	0.001	34.2941
CTR 13	6.71429	31.4286	98.7143	71.4286	4.28571	21.7143	8	1124.86
CTR 14	2.68548	9.19355	8.66935	8.62097	2.84677	1.02419	0.516129	84.129
CTR 15	3.35542	1.80723	2.16566	2.37048	1.11747	0.14759	0.111446	17.8102
CTR 16	4.68627	9.2549	4.52941	3.11111	1.18954	0.542484	0.183007	25.1503
CTR 17	5.97436	13.3846	22.9744	15.7436	1.46154	4.12821	1.53846	85.9487
CTR 18	0.608696	9.55072	2.54783	1.77101	1.11014	0.37971	0.156522	11.0638
CTR 19	2.81081	12.2703	18.9459	12.7838	3.25	4.21622	1.2973	84.4865
CTR 2	4.48485	13.8182	20.9091	25.4545	0.666667	1.84848	1.0303	164.939
CTR 20	6.79739	9.5098	12.3529	8.52288	0.0849673	1.20915	3.33333	123.582
CTR 3	6.62069	16.7586	36.3448	16.6207	4.23636	2.2069	1.7931	116.414
CTR 4	1.86905	11.5595	11.9286	6.88095	4.33333	0.630952	0.821429	55.6429
CTR 5	8.94681	8.44149	7.60106	10.7128	1.26064	1.92021	0.62766	150.138
